# Supplementary material for: Live In Vivo Imaging of Plasmodium Invasion of the Mosquito Midgut
Source: mSphere. 2020 Sep 2;5(5):e00692-20. doi: 10.1128/mSphere.00692-20 (PMC7471008; doi:10.1128/mSphere.00692-20)
Supplement: TABLE S1 [file mSphere.00692-20-st001.xlsx]

## Sheet: Table S1A
Table S1A. Time of ookinetes traversal of mosquito midgut epithelial cells.
ookinete	time (sec)
1	60
2	60
3	60
4	60
5	90
6	90
7	90
8	120
9	120
AVG	83.3333

## Sheet: Table S1B
MINUTES	MIDGUT 6							MIDGUT 2				MIDGUT 3				MIDGUT 4		cell/cluster	Duration (min)
0	36.7756	55.5796	61.7174	69.8123	81.6181	98.5908	25.6112	28.73	100	76.7652	41.8559	13.1203	56.3188	37.5893	3.2611	100		1	20
5	38.0966	68.8415	43.492	87.1843	68.4579	91.6624	22.4875	26.5009	84.6185	81.0043	41.5984	21.718	63.5146	56.7081	0	84.6259		2	25
10	33.9442	69.3348	45.0343	91.4588	50.5536	93.0246	19.6848	29.8706	78.8045	75.317	44.9466	29.0754	71.4308	87.9563	12.3902	73.4195		3	50
15	28.7817	72.7559	42.5056	93.1655	58.9695	100	25.2432	23.7635	84.6776	81.7516	48.9281	35.4788	79.639	100	39.4097	55.113		4	100
20	25.7318	65.4517	42.8188	86.9808	68.6223	79.8566	30.1988	21.9559	74.3796	81.5743	42.5441	38.5141	80.5911	88.4645	64.0753	43.6296		5	100
25	24.2652	62.6333	39.2175	78.0873	68.3483	70.4778	29.6743	15.9493	62.4899	75.2832	45.9557	52.0316	89.142	76.4422	90.4017	38.2837		6	130
30	18.0681	61.8113	46.6549	69.828	61.1929	65.1385	15.7704	10.6328	61.5272	52.0357	47.1168	50.696	91.0889	82.2927	70.0232	33.0915		7	165
35	12.6288	59.8463	48.0171	59.768	58.899	47.7822	19.1133	10.6058	57.0221	68.4094	49.5277	50.3417	88.9045	79.1951	63.5827	30.0492		8	185
40	12.4249	65.6396	49.4184	58.2258	63.7137	42.9127	20.8434	9.15392	45.1408	61.5441	51.5501	44.8338	86.7239	82.0961	49.8764	28.0972		9	225
45	10.3851	57.208	48.1501	56.3782	60.1908	38.8966	21.3915	8.24142	37.6886	49.135	41.535	40.681	86.4377	86.5156	56.8522	23.6261		10	230
50	9.06899	70.5639	46.2321	54.5697	54.7576	40.6972	20.0606	5.79971	33.1835	50.2581	37.6506	36.6451	70.508	84.9113	59.3696	21.5818		11	235
55	8.6222	67.174	45.5432	50.5614	54.8046	41.253	19.4029	3.46631	38.3853	41.6068	45.525	30.119	75.8678	80.4275	81.3329	18.2582		12	240
60	9.31184	61.0519	45.0265	50.6162	49.5828	40.2509	21.3915	1.56205	32.9851	45.4026	46.6439	27.5432	69.1782	72.6885	90.7307	14.9916		13	240
65	9.35552	64.4496	45.9894	50.8119	43.6173	35.3423	20.0997	2.19614	28.4715	43.8404	40.2895	25.4541	64.4569	63.7443	94.3695	13.5364		14	240
70	10.2006	60.1438	46.9523	52.1272	40.8694	35.1544	20.953	1.65097	27.0022	45.8755	36.1306	25.0842	62.693	71.8766	96.8947	12.2263		15	240
75	8.56388	57.0045	47.6491	52.5812	39.4524	31.8272	23.2156	1.11931	29.1133	42.5948	40.0573	24.323	58.9783	58.6959	99.2057	10.9909		16	240
80	7.83541	54.3662	47.242	52.9335	37.1351	32.3282	25.1414	1.04588	26.96	39.331	40.661	19.9735	55.3998	63.0162	92.5861	10.0281
85	8.53475	55.0081	50.4518	53.7242	32.0699	29.7526	25.2275	1.12898	26.1029	31.9759	37.1017	25.5164	53.4723	49.7693	92.9346	7.81676		AVG	166.562
90	9.39435	54.5149	54.053	53.6459	30.6998	31.4514	27.4979	0.282255	24.0382	34.6782	34.5937	24.4768	54.4711	45.8151	86.2021	7.31118
95	7.22837	50.4675	53.0588	52.957	28.2103	30.6294	27.8658	1.35905	22.7082	36.9159	46.0528	23.8362	53.3867	45.9241	78.3073	7.1661
100	8.35994	49.9273	55.1882	50.3657	25.9869	29.7995	27.216	1.61812	20.6815	34.1926	58.2001	22.7849	46.8236	46.5082	79.5748	6.48466
105	8.51049	46.4591	55.2195	49.8803	24.8674	29.0558	27.811	1.23339	19.3853	26.0353	57.4654	21.0229	52.0063	40.204	76.9503	5.75486
110	8.87476	42.623	51.4069	49.1053	22.9494	29.6743	26.2923	2.04921	22.6406	20.9686	54.9448	23.3845	54.4069	36.9858	70.3717	5.75046
115	9.78289	39.8673	53.3876	54.4993	24.6012	29.6899	26.7385	1.07873	22.1593	19.284	49.4179	25.1893	53.0635	34.9279	65.7282	4.34802
120	13.2553	38.0197	55.3291	54.6167	23.9358	31.2087	32.9389	2.37208	22.7377		45.6348	27.9423	52.1329	48.3227	59.2041	4.82283
125	10.9145	36.501	57.1219	55.2117	22.1352	34.3167	35.4441	0.616696	21.6906		42.9875	24.3561	53.8403	43.8974	63.2167	4.15897
130	12.658	35.037	60.6996	55.1099	21.6341	34.5359	36.2269	0	22.0664		42.4893	29.3713	54.0486	43.5644	58.0885	3.74132
135	12.0849	33.2129	64.4888	52.0175	19.3716	34.4342	38.9435	0.444641	22.134		42.6793	30.1326	52.2497	41.2456	57.9211	3.19617
140	10.7494	32.9467	63.7529	57.028	20.9609	36.4462	40.1883	0.858333	23.3584		41.7715	31.5967	51.8116	52.7851	47.1507	4.95032
145	10.5794	30.8094	64.1678	55.3761	19.0741	38.8261	40.2901	1.09807	22.7335		38.8117	32.6052	50.8226	55.7152	41.4287	5.28884
150	12.1577	30.1675	62.3437	54.9064	18.8628	36.7593	39.5072	1.99702	22.4464		35.1637	30.3857	52.7617	63.4153	49.6914	4.57223
155	11.813	29.0558	69.2095	56.2216	18.0642	38.9748	41.6053	1.63163	21.9144		33.4242	33.0549	53.3886	57.9386	41.9933	5.08661
160	9.5741	27.8423	65.3264	54.3818	16.4437	36.0391	42.9675	1.33781	21.2684		36.0377	31.5363	50.4429	48.2117	37.8483	4.88438
165	9.37008	25.6816	64.9741	58.6798	16.6707	35.4597	44.2906	0.672767	21.3951		34.4248	38.6134	49.9698	42.3768	36.3335	5.49987
170	10.7639	26.394	66.8061	58.0613	15.0502	35.1466	44.6272	0.616696	20.0313		33.1075	38.3389	48.7686	45.5542	33.2029	5.16135
175	9.80716	24.6482	59.5488	60.363	15.5434	34.442	44.1183	0.682436	19.4191		33.0442	40.6596	45.9319	42.9589	39.2695	4.06225
180	7.44687	22.4875	71.5268	63.3066	14.5256	30.9112	48.0953	0.50067	17.1602		29.9113	44.2536	41.7596	40.0716	33.8648	4.89756
185	8.25793	21.1253	68.6145	65.8588	14.1185	32.1873	47.563	5.13467	17.1602		30.8106	45.9436	43.325	40.9166	32.7687	4.92834
190	7.84027	18.6279	70.8144	64.8411	12.7094	29.3298	50.9528	4.27634	17.118		35.2017	44.3023	41.3021	40.097	41.4481	5.01627
195	8.60279	17.6023	72.9282	69.2721	11.4489	27.7249	54.922	7.14913	16.8309		37.6295	41.4598	38.3876	37.7996	38.6971	4.88877
200	7.03406	15.8487	69.6479	69.1938	11.2689	28.0068	56.3155	8.97798	16.5987		37.5662	45.9183	37.4998	36.7989	34.4295	4.18095
205	5.69855	15.9818	79.7313	57.028	11.1828	27.8737	53.7555	8.16217	14.7493		36.253	46.5218	38.5433	31.7096	39.8964	4.57223
210	6.48534	13.367	74.0007	62.3515	11.308	26.8872	54.3818	7.35019	14.0062		35.0835	51.5196	40.5019	28.8457	37.6808	3.71494
215	6.97581	12.2866	74.8775	69.7497	10.1572	26.4097	56.8714	7.17426	11.5573		32.7571	49.7868	37.9826	31.7369	37.5562	2.50154
220	10.4143	14.2438	83.9589	73.3822	9.10813	23.333	52.9179	7.65179	13.1998		31.7142	54.7437	38.0644	27.3933	34.6027	1.99156
225	5.79571	12.4823	84.0058	75.2846	11.308	23.4034	53.278	6.68515	11.8107		34.3826	51.7805	38.4596	25.3393	37.159	1.89044
230	6.12592	13.0303	76.3102	79.6061	10.4703	22.4562	56.7618	7.69625	14.9689		31.8197	49.1073	37.0072	20.9587	36.9585	1.16944
235	4.10556	10.5486	83.2386	75.9501	9.85186	24.1159	62.0384	5.60638	13.356		29.1977	49.7206	37.0111	18.085	36.2966	0
240	5.446	10.7522	81.211	74.3608	9.17859	27.2082	57.2628	3.01006	14.1075		31.3764	52.3451	36.1213	13.609	34.2348	0.360503
Table S1B. Activation of Caspase Activity in Mosquito Midgut Epithelial Cells in Response to Ookinete invasion.

## Sheet: Table S1C
MINUTES	CELL/ CLUSTER EVENTS - % of maximum fluorescence intensity																											Actin - Fluorescence duration
	1	2	3	4	5	6	7	8	9	10	11	12	13	14	15	16	17	18	19	20	21	22	23	24	25	26		Cell/ Event	Time (minutes)
0	30.4309	47.7264	13.4667	25.9098	49.7617	20.4394	22.7761	48.8464	23.9916	34.352	42.1653	41.3185	17.8282	54.5461	59.819	68.1024	41.9175	100	85.4991	36.6472	15.138	3.39043	20.9415	3.98833	6.24426	56.388		1	240
5	23.1602	42.3479	23.5708	20.1279	46.9368	16.2827	25.0085	49.7654	22.3617	34.6958	46.4624	38.7781	19.9161	64.2249	53.6817	67.7132	38.6315	79.2474	82.2671	34.6761	18.1245	1.65129	16.5044	7.41632	7.37477	61.5362		2	240
10	20.1131	41.1266	29.3293	15.4148	43.7372	16.1908	28.5233	52.5038	20.0624	36.3818	48.7374	37.7442	17.4793	61.6087	62.4934	58.9899	37.5294	94.5713	68.4563	35.6252	13.6514	4.87154	15.6255	16.4245	18.7103	73.3297		3	235
15	20.8821	37.7817	34.3336	14.9108	42.006	15.6751	32.5948	58.6339	18.2471	40.5121	50.2743	34.2256	27.5448	54.6599	67.2253	46.8365	39.1598	85.9172	68.1643	42.3148	13.5121	6.36105	10.0745	13.6071	16.3408	71.731		4	205
20	22.1338	38.0225	34.2587	16.1814	40.2863	14.9817	35.0327	64.0212	18.858	44.9989	52.1852	28.0352	26.559	55.1654	76.358	46.4978	34.7994	80.7141	63.8505	44.7505	14.1426	4.71212	12.2939	15.0171	17.2476	74.0942		5	125
25	24.5565	38.623	37.7999	17.8992	43.4053	14.7664	38.9017	67.9109	18.1842	44.5262	52.2611	26.7359	23.6748	60.4762	79.5455	47.5595	40.6309	77.5285	62.7555	43.8877	14.8925	7.71211	17.7777	17.3707	19.3402	74.2687		6	185
30	27.248	38.6114	39.7399	19.8502	41.4847	15.1778	43.554	74.4354	18.5836	53.3581	57.1118	32.8354	19.8251	61.8134	78.3423	41.4044	25.8866	70.0292	63.2267	45.5269	47.1927	6.90229	21.6085	18.984	20.1424	79.7816		7	240
35	30.4656	41.524	38.2654	21.2779	39.259	16.0427	52.8163	78.9133	20.4498	54.7029	56.4799	31.3718	16.1497	62.6476	79.3913	49.1115	26.1116	61.03	62.1449	49.1505	56.4043	6.22469	20.9874	21.554	22.6562	82.2558		8	240
40	35.5624	39.5397	36.9386	27.0354	36.1824	14.9355	52.6823	83.7544	18.9753	60.9211	58.1709	27.4791	21.1471	66.9675	82.508	45.651	27.924	56.5835	58.7072	48.2148	61.9923	9.01279	22.2147	22.1414	26.8224	83.1281		9	130
45	38.1671	40.8974	40.8788	27.6497	34.5625	17.4022	59.1656	88.0786	20.7926	62.3341	59.3615	33.4547	21.4808	73.0871	85.4604	50.1251	27.2819	54.931	54.9111	53.159	58.674	10.6869	25.0007	26.207	28.1429	83.3501		10	240
50	41.7837	41.5356	37.0222	28.2933	33.6759	18.5241	64.4316	92.0304	20.3739	69.5129	58.861	32.982	18.8595	73.3146	86.4538	46.6596	32.6862	52.1237	52.0109	61.4946	55.1566	10.6051	26.3539	27.7616	33.5362	89.9257		11	165
55	43.5357	44.5469	37.19	29.9399	31.791	20.1824	67.5857	94.566	19.9334	67.0964	56.1563	29.6251	26.1369	87.561	81.1784	41.9504	34.0689	48.5731	52.1303	66.1402	55.6743	11.2156	28.3386	28.8505	36.052	92.1873		12	240
60	46.6666	45.2286	38.4853	33.2424	32.047	22.4195	71.1121	96.9752	19.3279	70.3218	59.0329	29.1954	28.7708	88.9892	87.8062	42.1476	36.4374	43.5758	51.1813	68.7948	52.0507	13.1519	33.193	32.2281	40.0604	92.9201		13	225
65	50.2947	47.854	36.7852	34.2524	31.3409	24.6105	74.7201	98.8457	19.2563	73.9895	56.3156	24.9336	30.8132	89.1004	84.8184	40.5981	39.9383	46.4428	52.0175	61.468	49.0709	16.9659	35.2428	34.674	46.1694	94.8074		14	240
70	50.8932	50.2763	35.8054	37.6435	30.3025	26.9626	73.8779	100	18.8189	77.5082	53.5856	35.0294	25.0803	84.6591	81.8053	35.6892	48.0625	43.2041	52.1237	69.0005	45.4539	14.8428	38.2657	35.3938	45.2	98.0429		15	240
75	51.5726	53.6821	37.3838	37.9803	31.7061	29.5629	74.9584	98.2592	18.1157	76.3909	56.7225	41.1011	24.5545	97.9626	66.2546	38.0627	50.9289	43.7417	45.0823	68.098	56.537	16.6995	41.184	37.3553	49.4762	99.1943		16	135
80	50.7978	53.0729	41.5438	39.398	28.8521	33.1408	74.7365	97.8742	17.1706	80.0637	51.5482	43.1334	31.3794	98.0713	73.216	35.8105	48.9497	39.7531	55.4885	64.2156	59.8951	17.7862	43.8922	36.0126	52.8436	97.6844		17	120
85	53.0787	56.8529	44.9871	41.1722	28.7899	36.7104	75.4022	97.9637	17.5235	75.5896	54.3641	56.3661	33.2221	100	74.4016	31.3263	48.5503	42.8856	52.9931	65.9012	57.2007	18.0001	44.3036	36.6756	52.7088	96.9676		18	145
90	50.9076	59.049	47.5022	43.1677	31.02	41.1492	73.1454	94.1359	17.1807	76.1508	51.2626	47.3092	37.949	98.3115	78.9085	32.3096	47.5797	41.1999	50.2522	65.1845	62.2578	17.8973	50.1921	36.4282	58.2484	95.6226		19	240
95	51.0464	57.6478	51.9427	44.0794	31.6817	42.5652	72.9445	94.328	17.0223	77.3085	47.9336	44.5085	35.6513	96.3449	71.9117	31.3794	40.2669	39.0231	56.1853	70.4274	53.7497	16.6365	54.6355	37.4223	56.2129	95.4196		20	240
100	50.4798	57.2648	56.5275	45.3152	32.3033	46.0973	75.0269	91.0957	17.1275	73.6306	47.0615	50.6231	37.9743	95.6776	78.542	29.2359	37.8782	40.6889	51.4932	64.7266	58.8532	18.5099	56.3811	37.5399	57.4212	98.5789		21	210
105	51.5292	60.2993	53.5355	46.1237	30.2671	47.9394	73.9351	87.1936	18.7073	71.6185	43.1789	47.8224	31.9456	92.5154	80.2482	29.2333	30.9623	37.2312	49.5421	68.39	50.5508	16.9785	60.7971	36.3818	57.5236	98.5028		22	130
110	49.4795	59.2056	67.9209	44.6271	29.4918	49.3911	72.6755	84.118	20.1286	71.2697	42.4939	41.9327	29.1171	91.2843	80.089	31.0659	32.3425	32.6852	41.326	65.2641	65.5031	20.44	65.4083	35.803	60.7775	97.1959		23	210
115	49.4188	60.4879	75.2929	42.2537	26.6979	54.1701	70.4708	77.0334	22.3834	74.5102	42.0465	45.4008	30.702	90.4123	80.8245	28.1818	26.0787	30.88	38.4855	64.7398	66.3791	20.5889	65.2782	36.3419	59.9293	98.4616		24	135
120	50.5809	58.4601	78.9935	40.5038	23.2533	56.1836	70.815	69.7042	20.8481	71.6969	39.4252	43.9524	32.4082	91.2515	84.2572	28.3815	27.7496	26.9312	36.3685	59.8221	66.5251	21.1847	69.386	35.698	60.1247	98.2237		25	210
125	47.7767	60.1107	77.7533	40.4868	20.1854	57.5037	69.5374	60.984	20.2339	53.53	38.8767	36.632	32.8202	82.1263	88.7288	19.9034	18.6118	25.1394	38.2002	62.656	63.4523	22.9281	71.4963	35.5616	60.95	98.5789		26	240
130	49.7541	57.5724	77.4408	41.1575	10.8236	55.5236	67.6525	53.9475	21.2809	61.4646	35.2696	32.4815	29.3521	81.641	84.1131	24.8401	20.7199	21.4892	37.2909	56.2118	56.3114	23.2386	71.5509	33.9946	60.2461	99.9968
135	49.2222	59.3565	80.2567	40.6121	5.6723	58.3225	66.9166	49.6153	23.1634	59.4323	33.6872	34.5669	37.1275	81.6309	87.5205	20.6213	19.1375	20.3478	38.5784	50.6305	50.8362	25.4246	72.6249	33.7281	59.5518	97.2055
140	47.5628	55.5939	80.4011	42.1822	3.21931	56.8082	67.4991	45.2708	25.8447	54.8166	34.7741	38.1765	29.9462	79.8362	85.7764	17.8307	18.1542	20.1619	33.7271	48.2479	42.7529	26.4148	71.5131	30.1847	56.6548	100
145	47.1147	55.6055	78.7562	41.8851	1.94268	57.226	65.1999	39.1888	28.3555	56.404	27.8886	31.4653	35.0471	74.1311	80.4606	19.4687	15.6846	22.0069	33.3289	50.4778	43.0648	27.0777	74.0577	28.7246	56.152	99.41
150	47.5368	57.3461	77.123	42.5952	0.572477	57.7189	65.4205	36.1576	28.6549	50.7368	25.9068	38.1057	36.5233	70.9158	86.6409	20.8539	12.9243	16.1402	35.6384	51.4003	38.4922	26.9036	71.8906	29.6813	54.7294	96.7614
155	45.5217	54.2594	76.1862	43.2683	1.48383	58.1387	61.9281	31.5718	29.5947	51.7404	23.1895	35.6917	39.405	75.309	83.3675	17.9242	13.0937	14.5076	32.2007	50.5575	40.9278	26.291	70.9111	28.2631	53.2779	94.4426
160	45.7646	54.0041	72.4366	44.5536	0	55.7953	61.122	29.0931	32.1967	41.5333	25.3608	37.1553	40.1911	67.6424	87.2046	16.0865	11.8576	12.948	30.223	51.7852	40.1181	28.37	69.6042	25.7645	51.2725	92.7868
165	43.235	52.6436	73.0381	45.1605	0.877932	54.7696	57.4783	27.6219	33.7394	47.7743	21.2507	38.0501	39.5946	56.3459	85.195	17.679	12.4618	11.103	25.4447	54.6456	33.5081	27.6714	69.8748	23.4128	49.6031	91.5307
170	43.9404	53.0903	71.8557	43.9587	1.18305	54.3853	56.2999	25.335	34.3459	46.2956	17.7523	39.1825	44.5211	67.9179	77.2149	17.7169	12.2621	12.5299	22.4582	62.5299	38.7311	28.4015	67.2985	21.5667	49.2009	88.6061
175	43.0876	54.6104	71.3006	44.6225	2.31698	56.8564	57.8746	25.055	36.3187	45.7066	20.318	34.1953	39.5617	66.7374	87.2172	15.5052	7.15857	6.38439	22.4383	62.3839	36.7932	29.8008	67.7137	19.7434	44.3861	86.6109
180	44.7209	51.1524	71.9075	45.1435	0.686103	57.884	55.9607	25.9416	35.8899	40.1178	19.4409	31.0154	41.187	75.4708	85.8396	14.0719	11.2788	5.89328	24.5222	75.6172	38.1338	28.6113	66.2999	17.549	42.447	83.1757
185	42.2636	49.3451	69.2249	45.3891	1.74885	55.6803	54.0237	24.7519	41.2675	39.362	16.5264	41.8468	36.2377	75.4152	83.964	14.8429	7.07768	5.52164	17.6931	59.8752	37.7489	27.0756	62.7251	17.5826	44.3575	89.3833
190	40.4077	49.8151	69.0685	44.7033	2.04528	55.2292	53.1962	24.3388	43.4671	34.1751	18.4146	40.5172	35.1432	74.2474	85.0434	12.5856	3.56664	5.1699	20.8389	59.8686	41.9166	25.433	60.302	15.9839	43.2156	93.4974
195	39.4768	49.1536	66.8511	46.5808	2.0944	55.183	52.457	25.1078	46.2263	35.4819	19.3751	41.7532	37.4207	68.838	77.1694	13.5765	6.41288	6.72286	26.7587	56.9551	40.4234	26.0917	57.3733	13.0387	40.3072	92.1112
200	39.1616	47.0156	66.5794	47.5687	2.25248	55.1623	51.0751	25.0115	48.5603	31.9456	15.9905	40.3655	36.1315	65.6202	76.7625	13.8495	7.11054	7.4197	36.8861	60.6053	49.8872	23.4274	52.6029	14.8176	37.7839	83.3692
205	38.3493	47.1288	66.2212	47.6449	2.67356	58.1494	50.3669	24.5025	48.9573	29.8021	14.0441	42.9691	39.1952	58.1886	79.7351	12.8359	7.24451	9.51686	30.6875	60.1075	49.9403	26.826	50.8928	10.9553	34.8396	84.1812
210	35.8023	44.9791	63.0931	51.4882	3.43119	56.0941	48.9259	26.4242	49.2731	30.1231	14.1705	35.6184	39.913	68.0595	75.1801	11.5594	8.24802	10.1805	35.2137	56.6499	53.0462	26.4714	45.4068	10.5633	34.3959	84.8949
215	37.297	43.1428	63.3474	51.7585	3.26843	58.5397	47.4768	26.7584	52.6041	24.2587	10.3941	37.3828	35.9925	65.011	75.5289	11.6453	0	13.1869	31.1919	56.922	46.7414	24.5099	43.2987	9.5625	31.5785	84.7775
220	36.0972	42.7946	63.3013	49.5051	4.12163	56.328	46.2644	27.3449	59.9848	21.9762	12.5654	48.7146	35.4516	58.2998	68.5397	11.2409	0.189581	17.0759	30.2296	53.4112	49.6549	26.3749	39.6944	9.2729	29.6512	79.696
225	35.9584	45.481	62.1159	52.2181	6.44997	56.5305	45.5251	26.607	61.6808	22.5828	12.5022	41.7785	37.1275	56.7326	69.6949	9.73939	3.18495	18.4563	29.7186	57.141	47.9028	24.061	33.9232	8.97917	28.2187	80.0354
230	36.8691	41.9301	60.6127	53.5007	6.99371	59.3712	46.5417	27.2597	64.4964	22.4261	12.985	41.1845	39.4732	58.8382	66.3355	8.51343	2.67941	10.7579	28.4577	50.3451	52.502	24.2896	30.0296	8.0707	25.3103	80.2067
235	36.4875	42.8062	60.4449	53.346	6.44329	59.4985	44.2264	25.6428	63.3494	20.9777	9.91886	34.0942	41.2578	56.3307	63.5297	9.04679	5.52312	2.01088	26.4534	50.3584	54.5328	22.4686	27.3419	7.12671	23.5631	77.7198
240	35.1374	43.2646	59.1469	53.6628	6.50111	61.3409	43.5002	25.6863	65.513	20.7831	10.7833	42.1273	38.0299	53.4162	62.8801	9.20856	3.63742	0	31.1587	46.914	59.0058	20.161	24.319	4.32615	22.1421	77.3328
Table S1C. Duration of Actin Reorganization in Mosquito Midgut Epithelial Cells in Response to Ookinete Invasion.

## Sheet: Table S1D
MINUTES	CELL/ CLUSTER EVENTS - % of maximum fluorescence intensity													Actin - fluorescence increase time
	1	2	3	4	5	6	7	8	9	10	11	12		Cell/ Event	Time (minutes)
0	3.73029	13.4667	25.9098	20.4394	22.7761	23.9916	17.8282	15.138	3.39043	20.9415	3.98833	6.24426		1	90
5	3.51141	23.5708	20.1279	16.2827	25.0085	22.3617	19.9161	18.1245	1.65129	16.5044	7.41632	7.37477		2	135
10	4.78414	29.3293	15.4148	16.1908	28.5233	20.0624	17.4793	13.6514	4.87154	15.6255	16.4245	18.7103		3	225
15	7.31186	34.3336	14.9108	15.6751	32.5948	18.2471	27.5448	13.5121	6.36105	10.0745	13.6071	16.3408		4	135
20	5.75024	34.2587	16.1814	14.9817	35.0327	18.858	26.559	14.1426	4.71212	12.2939	15.0171	17.2476		5	100
25	5.24301	37.7999	17.8992	14.7664	38.9017	18.1842	23.6748	14.8925	7.71211	17.7777	17.3707	19.3402		6	225
30	6.46075	39.7399	19.8502	15.1778	43.554	18.5836	19.8251	47.1927	6.90229	21.6085	18.984	20.1424		7	170
35	8.62305	38.2654	21.2779	16.0427	52.8163	20.4498	16.1497	56.4043	6.22469	20.9874	21.554	22.6562		8	125
40	10.9356	36.9386	27.0354	14.9355	52.6823	18.9753	21.1471	61.9923	9.01279	22.2147	22.1414	26.8224		9	150
45	15.0723	40.8788	27.6497	17.4022	59.1656	20.7926	21.4808	58.674	10.6869	25.0007	26.207	28.1429		10	140
50	18.742	37.0222	28.2933	18.5241	64.4316	20.3739	18.8595	55.1566	10.6051	26.3539	27.7616	33.5362		11	105
55	25.4597	37.19	29.9399	20.1824	67.5857	19.9334	26.1369	55.6743	11.2156	28.3386	28.8505	36.052		12	100
60	31.1365	38.4853	33.2424	22.4195	71.1121	19.3279	28.7708	52.0507	13.1519	33.193	32.2281	40.0604
65	39.4368	36.7852	34.2524	24.6105	74.7201	19.2563	30.8132	49.0709	16.9659	35.2428	34.674	46.1694
70	42.9793	35.8054	37.6435	26.9626	73.8779	18.8189	25.0803	45.4539	14.8428	38.2657	35.3938	45.2
75	47.9923	37.3838	37.9803	29.5629	74.9584	18.1157	24.5545	56.537	16.6995	41.184	37.3553	49.4762
80	55.309	41.5438	39.398	33.1408	74.7365	17.1706	31.3794	59.8951	17.7862	43.8922	36.0126	52.8436
85	59.5345	44.9871	41.1722	36.7104	75.4022	17.5235	33.2221	57.2007	18.0001	44.3036	36.6756	52.7088
90	62.7611	47.5022	43.1677	41.1492	73.1454	17.1807	37.949	62.2578	17.8973	50.1921	36.4282	58.2484
95	71.4835	51.9427	44.0794	42.5652	72.9445	17.0223	35.6513	53.7497	16.6365	54.6355	37.4223	56.2129
100	80.694	56.5275	45.3152	46.0973	75.0269	17.1275	37.9743	58.8532	18.5099	56.3811	37.5399	57.4212
105	88.0335	53.5355	46.1237	47.9394	73.9351	18.7073	31.9456	50.5508	16.9785	60.7971	36.3818	57.5236
110	90.6915	67.9209	44.6271	49.3911	72.6755	20.1286	29.1171	65.5031	20.44	65.4083	35.803	60.7775
115	94.0623	75.2929	42.2537	54.1701	70.4708	22.3834	30.702	66.3791	20.5889	65.2782	36.3419	59.9293
120	97.4564	78.9935	40.5038	56.1836	70.815	20.8481	32.4082	66.5251	21.1847	69.386	35.698	60.1247
125	100	77.7533	40.4868	57.5037	69.5374	20.2339	32.8202	63.4523	22.9281	71.4963	35.5616	60.95
130	99.4251	77.4408	41.1575	55.5236	67.6525	21.2809	29.3521	56.3114	23.2386	71.5509	33.9946	60.2461
135	99.2032	80.2567	40.6121	58.3225	66.9166	23.1634	37.1275	50.8362	25.4246	72.6249	33.7281	59.5518
140	97.6626	80.4011	42.1822	56.8082	67.4991	25.8447	29.9462	42.7529	26.4148	71.5131	30.1847	56.6548
145	97.3106	78.7562	41.8851	57.226	65.1999	28.3555	35.0471	43.0648	27.0777	74.0577	28.7246	56.152
150	95.0751	77.123	42.5952	57.7189	65.4205	28.6549	36.5233	38.4922	26.9036	71.8906	29.6813	54.7294
155	95.2591	76.1862	43.2683	58.1387	61.9281	29.5947	39.405	40.9278	26.291	70.9111	28.2631	53.2779
160	92.5323	72.4366	44.5536	55.7953	61.122	32.1967	40.1911	40.1181	28.37	69.6042	25.7645	51.2725
165	91.2964	73.0381	45.1605	54.7696	57.4783	33.7394	39.5946	33.5081	27.6714	69.8748	23.4128	49.6031
170	89.3581	71.8557	43.9587	54.3853	56.2999	34.3459	44.5211	38.7311	28.4015	67.2985	21.5667	49.2009
175	86.7609	71.3006	44.6225	56.8564	57.8746	36.3187	39.5617	36.7932	29.8008	67.7137	19.7434	44.3861
180	86.748	71.9075	45.1435	57.884	55.9607	35.8899	41.187	38.1338	28.6113	66.2999	17.549	42.447
185		69.2249	45.3891	55.6803	54.0237	41.2675	36.2377	37.7489	27.0756	62.7251	17.5826	44.3575
190		69.0685	44.7033	55.2292	53.1962	43.4671	35.1432	41.9166	25.433	60.302	15.9839	43.2156
195		66.8511	46.5808	55.183	52.457	46.2263	37.4207	40.4234	26.0917	57.3733	13.0387	40.3072
200		66.5794	47.5687	55.1623	51.0751	48.5603	36.1315	49.8872	23.4274	52.6029	14.8176	37.7839
205		66.2212	47.6449	58.1494	50.3669	48.9573	39.1952	49.9403	26.826	50.8928	10.9553	34.8396
210		63.0931	51.4882	56.0941	48.9259	49.2731	39.913	53.0462	26.4714	45.4068	10.5633	34.3959
215		63.3474	51.7585	58.5397	47.4768	52.6041	35.9925	46.7414	24.5099	43.2987	9.5625	31.5785
220		63.3013	49.5051	56.328	46.2644	59.9848	35.4516	49.6549	26.3749	39.6944	9.2729	29.6512
225		62.1159	52.2181	56.5305	45.5251	61.6808	37.1275	47.9028	24.061	33.9232	8.97917	28.2187
230		60.6127	53.5007	59.3712	46.5417	64.4964	39.4732	52.502	24.2896	30.0296	8.0707	25.3103
235		60.4449	53.346	59.4985	44.2264	63.3494	41.2578	54.5328	22.4686	27.3419	7.12671	23.5631
240		59.1469	53.6628	61.3409	43.5002	65.513	38.0299	59.0058	20.161	24.319	4.32615	22.1421
Table S1D. Duration of increase in F-Actin in midgut epithelial cells in response to ookinete invasion.

## Sheet: Table S1E
MINUTES	CELL/ CLUSTER EVENTS - % of maximum fluorescence intensity																		Actin - Fluorescence decrease time
	1	2	3	4	5	6	7	8	9	10	11	12	13	14	15	16	17		Cell/ Event	Time (minutes)
0	68.9375	57.1547	55.4518	30.4309	47.7264	49.7617	22.7761	48.8464	34.352	42.1653	54.5461	68.1024	41.9175	100	85.4991	36.6472	3.98833		1	125
5	61.2473	66.2929	55.9936	23.1602	42.3479	46.9368	25.0085	49.7654	34.6958	46.4624	64.2249	67.7132	38.6315	79.2474	82.2671	34.6761	7.41632		2	165
10	59.0775	69.7163	55.9394	20.1131	41.1266	43.7372	28.5233	52.5038	36.3818	48.7374	61.6087	58.9899	37.5294	94.5713	68.4563	35.6252	16.4245		3	170
15	51.9439	69.0861	51.0067	20.8821	37.7817	42.006	32.5948	58.6339	40.5121	50.2743	54.6599	46.8365	39.1598	85.9172	68.1643	42.3148	13.6071		4	135
20	49.5561	65.695	38.0112	22.1338	38.0225	40.2863	35.0327	64.0212	44.9989	52.1852	55.1654	46.4978	34.7994	80.7141	63.8505	44.7505	15.0171		5	125
25	43.6753	55.3265	37.632	24.5565	38.623	43.4053	38.9017	67.9109	44.5262	52.2611	60.4762	47.5595	40.6309	77.5285	62.7555	43.8877	17.3707		6	130
30	40.3191	46.1675	41.9349	27.248	38.6114	41.4847	43.554	74.4354	53.3581	57.1118	61.8134	41.4044	25.8866	70.0292	63.2267	45.5269	18.984		7	140
35	39.6947	48.454	32.2929	30.4656	41.524	39.259	52.8163	78.9133	54.7029	56.4799	62.6476	49.1115	26.1116	61.03	62.1449	49.1505	21.554		8	170
40	38.8428	48.3485	34.632	35.5624	39.5397	36.1824	52.6823	83.7544	60.9211	58.1709	66.9675	45.651	27.924	56.5835	58.7072	48.2148	22.1414		9	160
45	34.1038	46.5538	29.7656	38.1671	40.8974	34.5625	59.1656	88.0786	62.3341	59.3615	73.0871	50.1251	27.2819	54.931	54.9111	53.159	26.207		10	155
50	34.5141	46.8209	32.427	41.7837	41.5356	33.6759	64.4316	92.0304	69.5129	58.861	73.3146	46.6596	32.6862	52.1237	52.0109	61.4946	27.7616		11	155
55	35.6803	46.3825	33.2437	43.5357	44.5469	31.791	67.5857	94.566	67.0964	56.1563	87.561	41.9504	34.0689	48.5731	52.1303	66.1402	28.8505		12	220
60	34.2053	46.2859	33.9846	46.6666	45.2286	32.047	71.1121	96.9752	70.3218	59.0329	88.9892	42.1476	36.4374	43.5758	51.1813	68.7948	32.2281		13	105
65	29.2672	48.9645	32.1751	50.2947	47.854	31.3409	74.7201	98.8457	73.9895	56.3156	89.1004	40.5981	39.9383	46.4428	52.0175	61.468	34.674		14	170
70	29.7968	49.2259	32.7792	50.8932	50.2763	30.3025	73.8779	100	77.5082	53.5856	84.6591	35.6892	48.0625	43.2041	52.1237	69.0005	35.3938		15	185
75	28.6564	48.1353	29.7155	51.5726	53.6821	31.7061	74.9584	98.2592	76.3909	56.7225	97.9626	38.0627	50.9289	43.7417	45.0823	68.098	37.3553		16	145
80	24.2424	48.1528	28.5372	50.7978	53.0729	28.8521	74.7365	97.8742	80.0637	51.5482	98.0713	35.8105	48.9497	39.7531	55.4885	64.2156	36.0126		17	95
85	23.1968	47.3384	24.1367	53.0787	56.8529	28.7899	75.4022	97.9637	75.5896	54.3641	100	31.3263	48.5503	42.8856	52.9931	65.9012	36.6756
90	23.5191	46.7314	23.7832	50.9076	59.049	31.02	73.1454	94.1359	76.1508	51.2626	98.3115	32.3096	47.5797	41.1999	50.2522	65.1845	36.4282
95	19.032	46.1785	24.3399	51.0464	57.6478	31.6817	72.9445	94.328	77.3085	47.9336	96.3449	31.3794	40.2669	39.0231	56.1853	70.4274	37.4223
100	19.0117	45.4291	22.6781	50.4798	57.2648	32.3033	75.0269	91.0957	73.6306	47.0615	95.6776	29.2359	37.8782	40.6889	51.4932	64.7266	37.5399
105	15.7097	45.9133	21.5972	51.5292	60.2993	30.2671	73.9351	87.1936	71.6185	43.1789	92.5154	29.2333	30.9623	37.2312	49.5421	68.39	36.3818
110	14.6979	43.3603	21.2329	49.4795	59.2056	29.4918	72.6755	84.118	71.2697	42.4939	91.2843	31.0659	32.3425	32.6852	41.326	65.2641	35.803
115	14.1115	44.9883	18.5769	49.4188	60.4879	26.6979	70.4708	77.0334	74.5102	42.0465	90.4123	28.1818	26.0787	30.88	38.4855	64.7398	36.3419
120	12.0718	44.0329	19.674	50.5809	58.4601	23.2533	70.815	69.7042	71.6969	39.4252	91.2515	28.3815	27.7496	26.9312	36.3685	59.8221	35.698
125	11.6885	42.3071	18.8207	47.7767	60.1107	20.1854	69.5374	60.984	53.53	38.8767	82.1263	19.9034	18.6118	25.1394	38.2002	62.656	35.5616
130	8.82662	42.4995	18.8573	49.7541	57.5724	10.8236	67.6525	53.9475	61.4646	35.2696	81.641	24.8401	20.7199	21.4892	37.2909	56.2118	33.9946
135	7.43971	43.5946	16.7553	49.2222	59.3565	5.6723	66.9166	49.6153	59.4323	33.6872	81.6309	20.6213	19.1375	20.3478	38.5784	50.6305	33.7281
140	5.10067	44.3599	15.3792	47.5628	55.5939	3.21931	67.4991	45.2708	54.8166	34.7741	79.8362	17.8307	18.1542	20.1619	33.7271	48.2479	30.1847
145	4.69976	43.2205	14.8835	47.1147	55.6055	1.94268	65.1999	39.1888	56.404	27.8886	74.1311	19.4687	15.6846	22.0069	33.3289	50.4778	28.7246
150	3.38329	42.2254	14.186	47.5368	57.3461	0.572477	65.4205	36.1576	50.7368	25.9068	70.9158	20.8539	12.9243	16.1402	35.6384	51.4003	29.6813
155	2.50022	42.1628	13.0781	45.5217	54.2594	1.48383	61.9281	31.5718	51.7404	23.1895	75.309	17.9242	13.0937	14.5076	32.2007	50.5575	28.2631
160	2.73047	40.6578	13.4532	45.7646	54.0041	0	61.122	29.0931	41.5333	25.3608	67.6424	16.0865	11.8576	12.948	30.223	51.7852	25.7645
165	1.7255	41.3287	13.0347	43.235	52.6436	0.877932	57.4783	27.6219	47.7743	21.2507	56.3459	17.679	12.4618	11.103	25.4447	54.6456	23.4128
170	0	40.8297	12.6095	43.9404	53.0903	1.18305	56.2999	25.335	46.2956	17.7523	67.9179	17.7169	12.2621	12.5299	22.4582	62.5299	21.5667
175	2.06275	38.2729	11.1047	43.0876	54.6104	2.31698	57.8746	25.055	45.7066	20.318	66.7374	15.5052	7.15857	6.38439	22.4383	62.3839	19.7434
180	1.30564	40.5818	11.3675	44.7209	51.1524	0.686103	55.9607	25.9416	40.1178	19.4409	75.4708	14.0719	11.2788	5.89328	24.5222	75.6172	17.549
185				42.2636	49.3451	1.74885	54.0237	24.7519	39.362	16.5264	75.4152	14.8429	7.07768	5.52164	17.6931	59.8752	17.5826
190				40.4077	49.8151	2.04528	53.1962	24.3388	34.1751	18.4146	74.2474	12.5856	3.56664	5.1699	20.8389	59.8686	15.9839
195				39.4768	49.1536	2.0944	52.457	25.1078	35.4819	19.3751	68.838	13.5765	6.41288	6.72286	26.7587	56.9551	13.0387
200				39.1616	47.0156	2.25248	51.0751	25.0115	31.9456	15.9905	65.6202	13.8495	7.11054	7.4197	36.8861	60.6053	14.8176
205				38.3493	47.1288	2.67356	50.3669	24.5025	29.8021	14.0441	58.1886	12.8359	7.24451	9.51686	30.6875	60.1075	10.9553
210				35.8023	44.9791	3.43119	48.9259	26.4242	30.1231	14.1705	68.0595	11.5594	8.24802	10.1805	35.2137	56.6499	10.5633
215				37.297	43.1428	3.26843	47.4768	26.7584	24.2587	10.3941	65.011	11.6453	0	13.1869	31.1919	56.922	9.5625
220				36.0972	42.7946	4.12163	46.2644	27.3449	21.9762	12.5654	58.2998	11.2409	0.189581	17.0759	30.2296	53.4112	9.2729
225				35.9584	45.481	6.44997	45.5251	26.607	22.5828	12.5022	56.7326	9.73939	3.18495	18.4563	29.7186	57.141	8.97917
230				36.8691	41.9301	6.99371	46.5417	27.2597	22.4261	12.985	58.8382	8.51343	2.67941	10.7579	28.4577	50.3451	8.0707
235				36.4875	42.8062	6.44329	44.2264	25.6428	20.9777	9.91886	56.3307	9.04679	5.52312	2.01088	26.4534	50.3584	7.12671
240				35.1374	43.2646	6.50111	43.5002	25.6863	20.7831	10.7833	53.4162	9.20856	3.63742	0	31.1587	46.914	4.32615
Table S1E. Duration of decrease in F-Actin in midgut epithelial cells in response to ookinete invasion.
